# Supplementary material for: The impact of participatory teaching methods on medical students’ perception of their abilities and knowledge of epidemiology and statistics
Source: PLoS One. 2018 Aug 22;13(8):e0202769. doi: 10.1371/journal.pone.0202769 (PMC6105020; doi:10.1371/journal.pone.0202769)
Supplement: S2 File — (XLSX) [file pone.0202769.s002.xlsx]

## Sheet: Pre-percep
ID	PRE_PERCEP1	PRE_PERCEP2	PRE_PERCEP3	PRE_PERCEP4	PRE_PERCEP5	PRE_PERCEP6	PRE_PERCEP7	PRE_PERCEP8	PRE_PERCEP9
1	4	3	3	2	4	4	4	4	4
2	3	3	3	3	4	3	2	3	3
3	3	4	3	3	3	2	3	3	2
4	3	3	4	3	3	3	3	3	4
5	4	4	4	4	3	3	4	4	3
6	3	2	3	2	3	2	3	3	3
7	3	3	3	3	3	3	3	3	3
8	4	3	3	3	3	3	3	3	3
9	4	3	4	3	3	3	4	2	2
10	4	3	4	4	3	3	3	4	4
11	3	2	3	3	2	2	2	3	3
12	3	3	3	4	2	2	3	2	3
13	3	3	3	3	3	3	3	2	3
14	4	4	3	3	3	2	2	2	3
15	4	3	3	3	3	3	2	4	4
16	3	3	4	3	3	3	3	3	4
17	4	3	4	4	4	4	3	4	4
18	3	3	3	3	2	2	4	4	4
19	3	2	3	3	3	2	4	2	3
20	3	3	3	3	3	2	3	2	3
21	4	3	3	3	3	2	3	2	3
22	4	2	3	3	3	2	2	2	3
23	4	3	3	3	3	3	4	3	4
24	4	3	3	3	2	2	2	2	2
25	4	4	3	4	4	3	3	4	3
26	3	3	3	3	2	3	3	3	3
27	4	3	4	4	3	3	3	4	3
28	4	3	3	3	3	3	3	2	2
29	4	3	3	3	4	3	3	3	3
30	4	3	3	3	3	3	3	2	2
31	3	3	3	3	3	2	2	3	3
32	4	2	3	3	3	3	3	2	3
33	4	3	3	3	3	3	3	3	4
34	4	3	3	3	3	4	4	3	3
35	4	3	4	3	2	2	2	2	2
36	3	2	3	3	3	2	2	2	3
37	3	3	4	3	3	1	2	1	2
38	4	3	3	3	3	3	2	2	2
39	3	2	4	3	3	2	2	3	2
40	4	4	3	4	3	4	4	3	3
41	4	2	3	3	3	2	2	2	3
42	4	4	4	4	3	4	3	4	4
43	4	4	3	3	3	3	3	2	3
44	3	3	4	4	3	4	3	4	4
45	4	4	4	4	3	4	4	4	4
46	3	2	4	3	2	2	2	3	2
47	4	3	4	4	3	3	3	3	3
48	3	3	2	3	2	2	2	3	3
49	3	3	3	3	2	2	2	2	2
50	3	3	3	3	2	3	2	3	3
51	4	3	2	3	3	2	3	3	3
52	3	3	4	4	3	2	3	3	3
53	4	3	3	3	3	2	2	2	2
54	2	4	2	3	3	2	2	3	3
55	3	3	3	3	3	2	2	2	3
56	4	3	3	4	3	4	3	4	4
57	3	3	4	3	4	3	3	3	3
58	3	2	2	2	2	1	3	3	3
59	1	3	2	3	3	3	3	3	3
60	3	3	3	3	3	3	3	2	2
61	4	3	4	4	3	4	4	4	4
62	4	3	4	3	2	3		3	2
63	4	4	4	3	3	3	3	3	3
64	4	3	2	3	3	3	3	3	3
65	4	3	3	3	4	3	3	2	3
66	3	4	3	3	3	3	3	3	3
67	4	3	3	3	3	2	3	3	2
68	3	3	3	3	3	2	2	2	3
69	4	4	3	4	4	3	3	4	4
70	4	3	3	2	3	2	3	3	3
71	3	3	3	3	3	2	3	3	4
72	3	4	3	3	4	3	3	3	3
73	4	4	4	4	3	3	4	4	4
74	4	3	3	3	3	3	4	2	4
75	3	3	3	3	3	3	3	3	3
76	3	2	3	3	2	2	2	2	2
77	3	3	3	3	3	3	3	3	3
78	3	3	3	3	3	2	3	2	3
79	4	3	4	3	3	2	3	3	3
80	4	4	4	3	3	3	3	3	4
81	3	3	3	3	3	3	3	3	3
82	3	2	3	3	3	2	3	3	3
83	3	3	3	3	3	3	2	3	3
84	3	2	4		3	3	4	4	4
85	3	3	3		3	2	2	2	3
86	3	2	4	3	3	4	4	3	3
87	4	3	4	3	2	2	3	3	3
88	3	2	3	3	3	1	2	4	4
89	4	4	3	3	3	2	2	4	4
90	3	3	3	4	3	3	3	3	3
91	2	3	2	3	2	3	2	3	2
92	3	3	3	3	2	2	2	2	2
93	4	4	4	3	4	3	3	3	3
94	3	3	3	3	3	2	2	2	3
95	3	3	3	3	3	3	3	3	3
96	3	4	4	3	4	3	3	4	3
97	4	3	4	4	3	3	2	2	2
98	4	3	3	3	3	3	3	3	3
99	4	4	4	4	4	4	4	3	4
100	3	3		4	2	2	3	3	3
101		2	3	3	3	2	2	2	2
102	3	3	4	3	4	4	4	4	4
103	4	3	4	4	3	3	4	4	3
104	3	2	3	3	3	3	3	3	3
105	3	3	3	3	3	2	2	3	3
106	3	3	4	4	3	3	3	3	3
107	3	3	3	3	2	2	2	2	3
108	4	3	4	4	3	3	3	3	3
109	4	3	3	3	4	2	3	3	3
110	3	3	3	3	2	3	3	2	3
111	4	3	4	3	2	2	4	3	2
112	3	3	3	3	3	3	2	3	3
113	4	3	4	4	3	3	3	3	3
114	4	3	4	3	3	3	4	3	3
115	3	3	3	3	3	3	3	3	4
116	3	3	3	3	3	3	3	3	3
117	3	3	3	3	2	2	2	3	3
118	4	3	3	3	3	3	3	3	3
119	3	3	3	3	3	3	3	3	3
120	3	3	4	3	3	2	2	2	3

## Sheet: Post-percep
ID	POST_PERCEP1	POST-PERCEP2	POST-PERCEP3	POST_PERCEP4	POST_PERCEP5	POST_PERCEP6	POST_PERCEP7	POST_PERCEP8	POST_PERCEP9
1	4	3	3	3	3	2	2	3	3
2	4	3	4	4	3	3	3	3	3
3	3	3	4	4	4	3	3	4	4
4	4	4	3	3	3	3	2	2	3
5	4	3	4	4	3	3	3	3	3
6	4	3	3	3	2	3	3	1	2
7	3	3	4	3	2	3	3	2	3
8	3	2	3	3	3	3	2	3	3
9	4	4	4	4	3	3	3	4	4
10	3	3	3	3	3	3	3	2	3
11	4	4	4	4	3	4	4	3	4
12	3	2	3	3	3	3	3	2	3
13	3	2	3	3	3		2	3	3
14	4	4	3	3	3	3	3	3	3
15	4	3	4	3	3	2	2	3	3
16	4	4	4	4	4	4	4	3	4
17	3	3	4	4	3	4	4	3	4
18	4	4	4	4	4	4	4	4	4
19	3	3	3	3	4	4	3	3	3
20	3	3	3	4	3	3	3	3	3
21	4	4	4	4	4	4	4	4	4
22	4	4	3	3	3	2	3	2	2
23	4	3	4	4	3	3	3	2	3
24	4	4	3	4	3	3	3	3	3
25	4	3	3	3	4	3	3	3	4
26	4	3	4	3	3	3	3	3	3
27	4	4	4	4	3	4	3	3	4
28	4	3	4	3	3	3	4	4	2
29	3	2	4	4	3	3	3	2	3
30	4	3	2	3	3	3	2	3	3
31	4	4	4	4	3	3	3	3	3
32	4	4	3	3	3	3	3	3	4
33	4	3	3	2	2	2	2	2	3
34	4	3	4	4	3	4	4	3	4
35	3	3	3	3	3	2	3	4	4
36	4	3	4	3	3	3	3	3	3
37	4	4	3	3	3	4	3	4	4
38	4	3	4	4	3	3	3	3	3
39	3	3	3	3	4	3	4	4	4
40	4	4	4	4	3	4	4	4	3
41	4	3	4	3	3	3	3	3	3
42	3	2	3	3	3	2	3	3	3
43	4	4	4	3	4	4	3	4	4
44	3	3	3	3		3	3	3	3
45	2	2	3	3	3	2	3	2	2
46	3	3	2	2	1	2	2	2	4
47	4	3	3	3	3	2	3	4	3
48	4	3	4	4	4	4	4	3	4
49		4	4	4	4	3	4	4	4
50	4	3	3	3	3	3	3	3	3
51	3	3	3	3	3	2	3	3	2
52	4	3	3	3	3	3	3	3	3
53	4	4	4	4	3	3	4	4	4
54	4	4	4	3	3	3	3	3	4
55	4	3	3	3	3	2	3	3	3
56	3	3	3	3	3	3	3	3	3
57	4		3	3	3	2	3	3	2
58	4	4	4	3	4	3	4	3	4
59	4		4	3	4	3	4	3	3
60	4	3	4	3	3	3	3	3	3
61	4	3	3	3	4	4	4	4	4
62	3	2	3	3	2	2		2	3
63	4	3	4	4	3	3	3	3	3
64	4	3	3	3	2	2	3	3	3
65	2	3	3	3	3	3	3	3	3
66	4	4	4	4	3	3	3	3	3
67	4	4	4	4	3	3	2	2	1
68	4	3	4	3	3	3	4	3	4
69	2	2	3		2		2	2	2
70	4	3	3	3	3	2	2	3	3
71	4	3	3	3	3	3	3	3	3
72	3	3	4	4	3	3	3	3	4
73	3	3	3	3	3	3	3	3	3
74	3	3	4	3	3	3	3	3	3
75	3	3	3	3	3	3	3	3	3
76	4	4	4	3	3	2	2	3	3
77	4	3	4	3	3	2	3	2	3
78	4	3	3	3	3	3	3	2	3
79	3	3	4	4	4	3	4	4	4
80	4	4	2	2	2	2	2	2	2
81	4	4	3	4	2	3	4	3	3
82	4	4	4	4	3	3	3	3	3
83	4	4	4	3	3	3	3	3	3
84	3	2	3	3	2	3	3	3	3
85	4	4	3	3	3	3	4	3	3
86	3	2	3	4	4	3	3	4	3
87	4	3	3	4	3	3	3	4	3
88	3	4	3	4	3	3	3	4	3
89	4	3	3	3	2	2	2	2	3
90	4	3	3	4	3	3	3	2	4
91	3	3	3	3	3	3	3	3	3
92	3	3	3	3	2	3	4	4	4
93	3	3	3	3	2	3	3	3	3
94	4	3	4	4	3	3	3	3	3
95	4	3	4	3	3	4	2	4	4
96	3	3	3	3	3	4	4	3	3
97	4	4	4	4	4	3	4	3	3
98	4	3	3	3	3	3	3	3	3
99	4	3	4	3	3	2	3	3	3
100	3	3	3	3	4	4	4	4	4
101	3	3	3	3	3	3	3	3	3
102	3	3	3	4	4	3	3	3	4
103	3	3	3	3	3	3	3	3	3
104	3	3	3	3	2	2	3	2	3
105	4	3	4	3	3	3	4	4	4
106	3	3	4	4	3	3	3	3	3
107	3	3	4	3	3	3	3	3	3
108	3	3	3	3	3	3	3	3	3
109	4	4	3	3	3	3	3	4	3
110	4	3	3	3	3	3	3	3	3
111	4	3	3	3	3	3	3	3	3
112	4	3	3	3	3	3	3	3	3
113	4	4	4	4	3	4	4	3	3
114	4	4	1	4	3	3	3	3	3
115	4	3	4	4	4	4	4	4	4
116	4	3	3	3	3	3	3	3	3
117	4	4	4	4	4	3	4	4	4
118	4	3	2	3	3	3	3	3	2
119	4	4	4	3	3	3	2	3	3
120	4	3	3	3	3	3	3	3	4
121	3	4	4	4	3	3	3	3	4
122	4	3	4	4	3	2	2	3	3
123	4	2	3	3	3	3	3	3	3
124	3	3	4	3	3	3	3	3	3
125	3	3	3	3	3	3	3	3	3
126	4	4	4	4	3	3	3	4	3
127	4	3	3	3	3	3	3	3	3
128	3	2	4	4	3	3	3	2	2
129	4	3	3	3	3	2	2	2	2
130	3	3	4	3	3	3	2	4	4
131	3	2	4	3	4	4	3	3	4
132	3	3	3	3	3	2	3	3	2
133	3	3	4	3	4	3	4	4	3
134	3	3	3	3	2	2	3	3	3
135	3	3	3	3	3	2	3	3	3

## Sheet: Grades
ID	Theory exams (mean)	Pract activ (mean)
1	2.08	5.485
2	6.982	6.21
3	7.53	6.21
4	4.35	6.5
5	7.945	6.5
6	7.655	6.625
7	8.525	6.625
8	5.87	6.86
9	7.39	6.89
10	8.117	6.89
11	2.9	7.09
12	6.175	7.09
13	4.06	7.165
14	6.56	7.46
15	7.561	7.46
16	5.385	7.54
17	5.795	7.585
18	6.87	7.585
19	7.44	7.61
20	8.2	7.61
21	5.565	7.94
22	6.83	7.94
23	7.635	7.94
24	8.49	7.94
25	7.791	8.04
26	8.746	8.04
27	7.73	8.29
28	7.575	8.375
29	7.84	8.4
30	7.015	8.44
31	6.75	8.46
32	6.81	8.5
33	7.426	8.5
34	7.551	8.5
35	7.855	8.5
36	7.55	8.61
37	7.141	8.665
38	8.785	8.665
39	6.595	8.75
40	7.55	8.75
41	7.98	8.8
42	9.836	8.8
43	7.291	8.835
44	9.175	8.925
45	9.53	8.925
46	5.412	9.385
47	6.765	9.385
48	6.906	9.665
49	9.7	9.665
50	5.32	6.7
51	5.5	6.7
52	5.835	7
53	8.35	7
54	6.394	7.1
55	6.995	7.1
56	6.93	7.45
57	5.08	7.5
58	5.254	7.5
59	6.715	7.5
60	8.57	7.5
61	3.056	7.625
62	6.425	7.625
63	6.084	7.84
64	7.14	7.84
65	6.07	7.85
66	7.78	7.85
67	5.829	7.95
68	7.5	7.95
69	6.86	7.988
70	7.45	7.988
71	6.48	8
72	6.52	8
73	5.98	8.05
74	6.76	8.074
75	8.25	8.074
76	5.345	8.175
77	7.705	8.175
78	4.535	8.186
79	6.015	8.25
80	6.264	8.25
81	6.804	8.344
82	7.294	8.344
83	3.4	8.375
84	6.555	8.375
85	6.78	8.532
86	7.4	8.532
87	8.2	8.532
88	8.525	8.593
89	8.659	8.593
90	6.82	8.595
91	6.995	8.595
92	7.38	8.627
93	8.14	8.627
94	6.95	8.691
95	9.02	8.691
96	8.595	8.695
97	8.595	8.695
98	5.175	8.75
99	5.77	8.75
100	7.285	9.375
101	8.865	9.375
102	7.809	9.481
103	8.34	9.481
104	7.079	9.5
105	8.825	9.5
106	5.554	6.458
107	7.385	7
108	5.868	7.067
109	4.402	7.15
110	6.343	7.15
111	5.35	7.683
112	6.542	7.85
113	6.257	7.908
114	6.474	7.95
115	6.664	7.972
116	7.204	7.972
117	5.019	8.017
118	6.453	8.017
119	6.636	8.05
120	6.749	8.05
121	6.001	8.117
122	6.819	8.258
123	7	8.258
124	5.646	8.492
125	6.813	8.492
126	5.762	8.533
127	6.291	8.533
128	7.097	8.533
129	5.934	8.55
130	6.698	8.55
131	6.815	8.683
132	6.919	8.683
133	7.092	8.683
134	6.493	8.7
135	8.011	8.7
136	6.888	8.825
137	7.341	8.825
138	6.713	9.192
139	7.672	9.192
140	6.846	9.283
141	5.814	9.492
142	8.494	9.492
143	4.98	7.1
144	5.68	7.1
145	4.19	7.5
146	5.52	7.8
147	6.92	7.8
148	4.97	8
149	6.97	8
150	6.43	8.3
151	6.63	8.3
152	5.3	8.5
153	6.77	8.5
154	7.29	8.5
155	9.05	8.5
156	7.6	8.8
157	4.55	9
158	5.98	9
159	6.28	9
160	6.66	9
